# Supplementary material for: Genome-Wide Analysis of the Metallocarboxypeptidase Inhibitor Family Reveals That AbMCPI8 Affects Root Development and Tropane Alkaloid Production in Atropa belladonna
Source: Int J Mol Sci. 2024 Dec 23;25(24):13729. doi: 10.3390/ijms252413729 (PMC11676366; doi:10.3390/ijms252413729)
Supplement: Supplementary file 1 [file ijms-25-13729-s001.zip]

Archive with 1 entries (1 files):
- ijms-3323255-supplementary.pdf
